# Supplementary material for: Periodic Leg Movements during Sleep Associated with REM Sleep Behavior Disorder: A Machine Learning Study
Source: Diagnostics (Basel). 2024 Feb 7;14(4):363. doi: 10.3390/diagnostics14040363 (PMC10888394; doi:10.3390/diagnostics14040363)
Supplement: Supplementary file 1 [file diagnostics-14-00363-s001.zip]

Archive with 1 entries (1 files):
- diagnostics-2771261-supplementary.pdf
